# Supplementary material for: Engineering self-organized criticality in living cells
Source: Nat Commun. 2021 Jul 20;12:4415. doi: 10.1038/s41467-021-24695-4 (PMC8292319; doi:10.1038/s41467-021-24695-4)
Supplement: Supplementary file 4 — Source Data [file 41467_2021_24695_MOESM4_ESM.xlsx]

## Sheet: Figure 1
	Panel b
	η	δ	K	δc	C
	10^-3 - 10^-1	5 × 10^−2	10^3	100	0.1

## Sheet: Figure 2
	Figure Comon Parameters
	η1	δ1	δ2	δc C	K	θ
	10^−2	5 × 10^−2	5 × 10^−2	10^-2	10^-3	10^-3
	Panel a
	η2	μ
	10^-3	1
	Panel b
	η2	μ
	10^-2	1
	Panel c
	η2	μ
	10^-1	1
	Panel d
	blue	orange	verd
	μ	μ	μ
	0.5	1	1.5
	Panel e, f, g
	η2	μ	Gillespie Volume
	10^-2	1.5	50
	Panel g
	η2	μ
	10^-3	1
	η2	μ
	10^-2	1
	η2	μ
	10^-1	1
	η2	μ
	10^-2	0

## Sheet: Figure 3
	Panel c
	DATA
	Panel d
			Arabinose
			0 mM	5 mM	50 mM	100 mM
	IPTG	1 mM	1000_I-3_000_A-0_000.fcs	1000_I-3_000_A-2_050.fcs	1000_I-3_000_A-1_050.fcs	1000_I-3_000_A-1_000.fcs
		10 μM	1000_I-5_000_A-0_000.fcs	1000_I-5_000_A-2_050.fcs	1000_I-5_000_A-1_050.fcs	1000_I-5_000_A-1_000.fcs
		7.5 μM	1000_I-5_075_A-0_000.fcs	1000_I-5_075_A-2_050.fcs	1000_I-5_075_A-1_050.fcs	1000_I-5_075_A-1_000.fcs
		0 μM	1000_I-0_000_A-0_000.fcs	1000_I-0_000_A-2_050.fcs	1000_I-0_00_A-1_050.fcs	1000_I-0_000_A-1_000.fcs

## Sheet: Figure 4
	DATA
	Panel a
			Arabinose
			0 mM	5 mM	50 mM	100 mM
	IPTG	1 mM	1000_I-3_000_A-0_000.fcs	1000_I-3_000_A-2_050.fcs	1000_I-3_000_A-1_050.fcs	1000_I-3_000_A-1_000.fcs
		10 μM	1000_I-5_000_A-0_000.fcs	1000_I-5_000_A-2_050.fcs	1000_I-5_000_A-1_050.fcs	1000_I-5_000_A-1_000.fcs
		7.5 μM	1000_I-5_075_A-0_000.fcs	1000_I-5_075_A-2_050.fcs	1000_I-5_075_A-1_050.fcs	1000_I-5_075_A-1_000.fcs
		0 μM	1000_I-0_000_A-0_000.fcs	1000_I-0_000_A-2_050.fcs	1000_I-0_00_A-1_050.fcs	1000_I-0_000_A-1_000.fcs
	Panel b		1000_I-5_000_A-1_050.fcs
	Panel c		1000_I-5_075_A-1_050.fcs

## Sheet: Supplementary Figure 2
	Figure Comon Parameters
	δ	K	C
	0.001	0.001	0.1
	Panel b
	δC	η
	100	0.01
	Panel c
	δC	η
	100	0.05
	Panel d
	δC	η
	100	0.095
	Panel e
	δC	η
	100	0.1
	Panel f
	δC	η
	100	0.2
	Panel g
	δC	η
	100	0.3

## Sheet: Supplementary Figure 4
	Figure Common Parameters
	η1	η2	δ1	δ2	δc C	K	θ
	10^−2	10^−2	5 × 10^−2	5 × 10^−2	10^-2	10^-3	10^-3

## Sheet: Supplementary Figure 5
	Figure Common Parameters
	η1	η2	δ1	δ2	δc C	K	θ
	10^−2	10^−2	5 × 10^−2	5 × 10^−2	10^-2	10^-3	10^-3

## Sheet: Supplementary Figure 6
	Figure Common Parameters
	η2	δ1	δ2	δc C	K	θ
	10^−2	5 × 10^−2	5 × 10^−2	10^-2	10^-3	10^-3

## Sheet: Supplementary Figure 13
	DATA		Arabinose
			0 mM	1 mM	2.5 mM	7.5 mM	10 mM	100 mM
	IPTG	1 mM	0930_I-3_000_A-0_000.fcs	0930_I-3_000_A-3_000.fcs	0930_I-3_000_A-2_025.fcs	0930_I-3_000_A-2_075.fcs	0930_I-3_000_A-2_000.fcs	0930_I-3_000_A-1_000.fcs
		100 μM	0930_I-4_000_A-0_000.fcs	0930_I-4_000_A-3_000.fcs	0930_I-4_000_A-2_025.fcs	0930_I-4_000_A-2_075.fcs	0930_I-4_000_A-2_000.fcs	0930_I-4_000_A-1_000.fcs
		10 μM	0930_I-5_000_A-0_000.fcs	0930_I-5_000_A-3_000.fcs	0930_I-5_000_A-2_025.fcs	0930_I-5_000_A-2_075.fcs	0930_I-5_000_A-2_000.fcs	0930_I-5_000_A-1_000.fcs
		7.5 μM	0930_I-5_075_A-0_000.fcs	0930_I-5_075_A-3_000.fcs	0930_I-5_075_A-2_025.fcs	0930_I-5_075_A-2_075.fcs	0930_I-5_075_A-2_000.fcs	0930_I-5_075_A-1_000.fcs
		2.5 μM	0930_I-5_025_A-0_000.fcs	0930_I-5_025_A-3_000.fcs	0930_I-5_025_A-2_025.fcs	0930_I-5_025_A-2_075.fcs	0930_I-5_025_A-2_000.fcs	0930_I-5_025_A-1_000.fcs
		1 μM	0930_I-6_000_A-0_000.fcs	0930_I-6_000_A-3_000.fcs	0930_I-6_000_A-2_025.fcs	0930_I-6_000_A-2_075.fcs	0930_I-6_000_A-2_000.fcs	0930_I-6_000_A-1_000.fcs
		0 μM	0930_I-0_000_A-0_000.fcs	0930_I-0_000_A-3_000.fcs	0930_I-0_000_A-2_025.fcs	0930_I-0-000_A-2_075.fcs	0930_I-0_000_A-2_000.fcs	0930_I-0_000_A-1_000.fcs

## Sheet: Supplementary Figure 14
	DATA		Arabinose
			0 mM	1 mM	2.5 mM	7.5 mM	10 mM	100 mM
	IPTG	1 mM	0930_I-3_000_A-0_000.fcs	0930_I-3_000_A-3_000.fcs	0930_I-3_000_A-2_025.fcs	0930_I-3_000_A-2_075.fcs	0930_I-3_000_A-2_000.fcs	0930_I-3_000_A-1_000.fcs
		100 μM	0930_I-4_000_A-0_000.fcs	0930_I-4_000_A-3_000.fcs	0930_I-4_000_A-2_025.fcs	0930_I-4_000_A-2_075.fcs	0930_I-4_000_A-2_000.fcs	0930_I-4_000_A-1_000.fcs
		10 μM	0930_I-5_000_A-0_000.fcs	0930_I-5_000_A-3_000.fcs	0930_I-5_000_A-2_025.fcs	0930_I-5_000_A-2_075.fcs	0930_I-5_000_A-2_000.fcs	0930_I-5_000_A-1_000.fcs
		7.5 μM	0930_I-5_075_A-0_000.fcs	0930_I-5_075_A-3_000.fcs	0930_I-5_075_A-2_025.fcs	0930_I-5_075_A-2_075.fcs	0930_I-5_075_A-2_000.fcs	0930_I-5_075_A-1_000.fcs
		2.5 μM	0930_I-5_025_A-0_000.fcs	0930_I-5_025_A-3_000.fcs	0930_I-5_025_A-2_025.fcs	0930_I-5_025_A-2_075.fcs	0930_I-5_025_A-2_000.fcs	0930_I-5_025_A-1_000.fcs
		1 μM	0930_I-6_000_A-0_000.fcs	0930_I-6_000_A-3_000.fcs	0930_I-6_000_A-2_025.fcs	0930_I-6_000_A-2_075.fcs	0930_I-6_000_A-2_000.fcs	0930_I-6_000_A-1_000.fcs
		0 μM	0930_I-0_000_A-0_000.fcs	0930_I-0_000_A-3_000.fcs	0930_I-0_000_A-2_025.fcs	0930_I-0-000_A-2_075.fcs	0930_I-0_000_A-2_000.fcs	0930_I-0_000_A-1_000.fcs

[truncated: 5 more sheets: Supplementary Figure 15, Supplementary Figure 17, Supplementary Figure 18, Supplementary Figure 19, Supplementary Figure 20]
